# Supplementary material for: High-resolution detection of chromosomal rearrangements in leukemias through mate pair whole genome sequencing
Source: PLoS One. 2018 Mar 12;13(3):e0193928. doi: 10.1371/journal.pone.0193928 (PMC5846771; doi:10.1371/journal.pone.0193928)
Supplement: S2 Table — (XLSX) [file pone.0193928.s002.xlsx]

## Sheet: Sheet1
Supplementary Table S2: List of forward and reverse primers used in validation of breakpoints
	FORWARD PRIMER						REVERSE PRIMER
Sample ID	Forward Primer Name	Primer Sequence (5'>3')	Chromosome	Strand	Start	Stop	Reverse Primer Name	Primer Sequence (5'>3')	Chromosome	Strand	Start	Stop
ALL1	1327-08D_BP1	AGGCATGGCTATCTTTGTGG	1	-	164687553	164687572	1327-08D_BP2	GGACAGGACTTGAGGGTGAG	19	-	1618216	1618235
ALL2	696-07D_BP1	CCTCCATTACTTAGCAACTGTGTG	12	-	43902179	43902202	696-07D_BP2	GGGACATCCCACAACCCTAT	12	-	12030452	12030471
ALL2	696-07D_BP3	CTTGCATTGCTTATTTGTCACC	12	+	12029958	12029979	696-07D_BP4	TAAGAGGAAGAGGGGCCAAC	21	+	36267750	36267769
ALL2	696-07D_BP5	AGCTGGAGGCCATTATCCTT			a lot of match		696-07D_BP6	GGCATCCAAAGCTCAGAGAG	21	-	36268392	36268411
ALL3	1515-04D_BP1_3	CCTTTCTGCCATGATCCACT	12	+	12036690	12036709	1515-04D_BP2_3	ACCTATGAGCCAAACGATGG	21	+	36401334	36401353
ALL3	1515-04D_BP11_2	CAAAGGCTCCGTGTCAATTT	7	-	54169687	54169706	1515-04D_BP12_2	CAATCCAGCCAGAGATGTGA	7	-	56174491	56174510
ALL3	1515-04D_BP11_3	TGAACCTCTGAATACCATCACAA	7	-	54169390	54169412	1515-04D_BP12_3	ACGGAAGTTCTCTGCCTGTG	7	-	56174224	56174243
ALL3	1515-04D_BP19	GCTGGTGGACATTTGAGTTG	7	+	152539767	152539786	1515-04D_BP20	TCTCTTTTGGCTATGGCCTATT	20	+	3878793	3878814
ALL3	1515-04D_BP21_2	GCCTATGGTAATGGGGGATT	5	+	4800244	4800263	1515-04D_BP22_2	TGCGGAGTGCATAATTGTTT	7	-	53437376	53437395
ALL3	1515-04D_BP3	CAGCAGACCAGCTTCTTCCT	7	+	47988070	47988089	1515-04D_BP4	CAATGGGCTCTGAATGTGTG	12	-	12037021	12037040
ALL3	1515-04D_BP5	TGAAGCATTCCCTGATTTCC	14	+	36209326	36209345	1515-04D_BP6	CATACTGACTTCATTTCCTTTGGA			a lot of match
ALL3	1515-04D_BP7	TGGGAGTTTCCTTACTCTGATTTC	5	+	15854169	15854192	1515-04D_BP8	TGGACCAAACCCAAAAGGTA	14	-	36210160	36210179
ALL3	1515-04D_BP9_2	ACGACACATTGGGTGCAGT			no match		1515-04D_BP10_2	TCAGCCAAAATGACCTGTTTC	5	-	15854814	15854834
ALL5	1498-02D_BP1	GGCCAAATAGTATTCCACTGTGT	10	+	21987343	21987365	1498-02D_BP2	CTGGGAAACAGAGCGAGACT	11	-	118066572	118066591
ALL5	1498-02D_BP3	ATGCCTTCCAAAGCCTACCT	11	+	118350917	118350936	1498-02D_BP4	GCTGGAGTCATCATGCTACG	10	-	21988732	21988751
	*M13Forward(-20)	TGTAAAACGACGGCCAGT					*M13Reverse(-26)	CAGGAAACAGCTATGACC
*All primers have M13 sequence attached on their 5' ends.
